# Supplementary material for: Are Organizational Interventions Effective in Protecting Healthcare Worker Mental Health during Epidemics/Pandemics? A Systematic Literature Review
Source: Int J Environ Res Public Health. 2022 Aug 5;19(15):9653. doi: 10.3390/ijerph19159653 (PMC9368524; doi:10.3390/ijerph19159653)
Supplement: Supplementary file 1 [file ijerph-19-09653-s001.zip]

Archive with 1 entries (1 files):
- ijerph-1835811-supplementary.pdf
